# Supplementary material for: Genomic instability and CCNE1 amplification as emerging biomarkers for stratifying high-grade serous ovarian cancer
Source: Front Oncol. 2025 Aug 6;15:1633410. doi: 10.3389/fonc.2025.1633410 (PMC12364670; doi:10.3389/fonc.2025.1633410)
Supplement: Supplementary Table 1 — The copy numbers values estimed respectively for NGS and FISH. NGS values were calculated by Ion Reporter Software, FISH values have been approximated according to estimates calculated as described in Result section and in ref 35. [file Table1.xlsx]

## Sheet: Foglio1
ID	NGS copies	FISH copies
id_26	12.11	≥10
id_95	20.52	≥20
id_27	16.96	≥20
id_29	9.18	≥10
id_30	6.71	≥10
id_31	5.55	≥8
id_32	7.71	≥10
id_33	18.23	≥20
id_34	6.95	≥10
id_96	15.24	≥10
id_35	8.7	≥10
id_36	10.9	≥10
id_37	7.13	≥8
id_39	9.57	≥10
id_40	5.12	≥8
id_41	4.86	disomic
id_42	4.64	≥8
id_44	4.15	disomic
id_45	3.89	disomic
id_46	3.69	disomic
id_47	3.65	disomic
id_48	3.29	disomic
id_49	3.28	disomic
id_55	2.56	disomic
id_60	2.31	disomic
id_61	2.3	disomic
id_62	2.28	disomic
id_91	3.84	disomic
id_65	1.56	disomic
id_85	na	≥15
id_86	na	≥10
id_87	na	disomic
id_88	na	disomic
id_100	na	disomic
id_3	6.48	≥10
id_13	12.2	≥10
id_20	6.48	≥8
id_25	8.32	≥10
id_102	na	disomic
